# Supplementary material for: When access ≠ acceptance: How clinical specialty demands shape mutual recognition on medical examination/test result reuse in Chinese hospitals: A study on a pilot province of China’s medical digital reform
Source: PLoS One. 2025 Oct 15;20(10):e0318899. doi: 10.1371/journal.pone.0318899 (PMC12527183; doi:10.1371/journal.pone.0318899)
Supplement: S1 File — (XLSX) [file pone.0318899.s001.xlsx]

## Sheet: Total Hospital
	Institution Code	Access Rate	Recognition Rate	In-Hospital Recognition Rate	Cross-Hospital Recognition Rate	Non-Recognition Rate	In-Hospital Non-Recognition Rate	Cross-Hospital Non-Recognition Rate	Overlook Access Rate	Proportion of Cross-Hospital Recognition	Proportion of In-Hospital Recognition
Orthopedics	Hospital A	0.980284	0.311514	0.0306825	0.789137	0.66877	0.951785	0.187433	0.0197161	0.80807	0.0312301
Orthopedics	Hospital B	0.853405	0.227904	0.219908	0.262931	0.625501	0.655297	0.494971	0.146595	0.346919	0.251265
Orthopedics	Hospital C	0.983939	0.17289	0.0195994	0.55763	0.811049	0.966524	0.420826	0.0160614	0.569908	0.0198752
Orthopedics	Hospital E	0.847074	0.313331	0.340882	0.172098	0.533743	0.537743	0.513238	0.152926	0.251114	0.387972
Orthopedics	Hospital D	0.789491	0.410708	0.423943	0.340336	0.378783	0.382062	0.361345	0.210509	0.48503	0.52598
Orthopedics	Hospital F	0.925325	0.465116	0.480523	0.32914	0.460209	0.463183	0.433962	0.0746746	0.431319	0.509187
Orthopedics	Hospital G	0.936709	0.148282	0.132075	0.25	0.788427	0.815514	0.618421	0.0632911	0.287879	0.139381
Hepatobiliary	Hospital B	0.42568	0.0347465	0.0323646	0.0613985	0.390933	0.373692	0.583854	0.57432	0.0951542	0.0797047
Hepatobiliary	Hospital C	0.995914	0.131961	0.0568139	0.435878	0.863953	0.940166	0.555725	0.00408596	0.439569	0.056986
Hepatobiliary	Hospital E	0.592334	0.226481	0.223947	0.235772	0.365854	0.379157	0.317073	0.407666	0.426471	0.371324
Hepatobiliary	Hospital D	0.548614	0.274502	0.264508	0.404372	0.274112	0.276703	0.240437	0.451386	0.627119	0.488733
Hepatobiliary	Hospital F	0.996479	0.232394	0.0374332	0.608247	0.764085	0.962567	0.381443	0.00352113	0.614583	0.0374332
Respiratory	Hospital A	0.992595	0.080319	0.0159884	0.31357	0.912276	0.966206	0.716733	0.0170891	0.304348	0.0162782
Respiratory	Hospital B	0.507951	0.357548	0.335056	0.497244	0.150403	0.14519	0.182776	0.492049	0.73122	0.697675
Respiratory	Hospital C	0.991354	0.0844285	0.0245645	0.230325	0.906926	0.968021	0.758028	0.00864553	0.23304	0.024748
Respiratory	Hospital E	0.804579	0.356151	0.370875	0.310201	0.448428	0.448862	0.447074	0.195421	0.409628	0.452432
Respiratory	Hospital D	0.709987	0.253841	0.270192	0.199446	0.456146	0.435054	0.526316	0.290013	0.274809	0.383117
Respiratory	Hospital F	0.996743	0.147069	0.102203	0.285115	0.849674	0.89439	0.712089	0.00325677	0.285915	0.102552
Urology	Hospital A	0.996262	0.0123364	0.0106883	0.0238095	0.983925	0.985036	0.97619	0.00373832	0.0238095	0.0107342
Urology	Hospital B	0.753882	0.193816	0.19696	0.179827	0.560067	0.541455	0.642878	0.246118	0.21858	0.266733
Urology	Hospital C	0.989421	0.0814884	0.0461114	0.222903	0.907932	0.942808	0.768524	0.0105792	0.22483	0.0466281
Urology	Hospital E	0.847216	0.134837	0.141313	0.0976744	0.712379	0.691705	0.831008	0.152784	0.105175	0.16964
Urology	Hospital D	0.663201	0.404903	0.389201	0.493655	0.258298	0.255725	0.272843	0.336799	0.64404	0.603481
Urology	Hospital F	0.99793	0.063147	0.0271143	0.208877	0.934783	0.970303	0.791123	0.00207039	0.208877	0.0271845
Urology	Hospital G	0.873823	0.287194	0.330176	0.188854	0.586629	0.568336	0.628483	0.126177	0.231061	0.36747
Endocrinology	Hospital A	0.998051	0.0194856	0.0057557	0.165533	0.978566	0.992326	0.8322	0.00194856	0.165909	0.00576677
Endocrinology	Hospital B	0.365941	0.0951568	0.0930416	0.109316	0.270784	0.263994	0.316232	0.634059	0.256883	0.260595
Endocrinology	Hospital C	0.996869	0.032669	0.0116442	0.198905	0.9642	0.986439	0.788361	0.00313108	0.20147	0.0116666
Endocrinology	Hospital E	0.823141	0.623535	0.632222	0.564885	0.199606	0.193669	0.239695	0.176859	0.702087	0.765503
Endocrinology	Hospital D	0.754641	0.707138	0.703984	0.746065	0.0475034	0.045088	0.0773148	0.245359	0.906101	0.939808
Endocrinology	Hospital F	0.99635	0.140799	0.0936388	0.439437	0.855551	0.90258	0.557746	0.00364964	0.440678	0.0939942
Neurology	Hospital A	0.991337	0.0631188	0.0164179	0.289855	0.928218	0.977612	0.688406	0.00866337	0.296296	0.0165165
Neurology	Hospital B	0.760727	0.382626	0.37631	0.425345	0.378101	0.38336	0.342535	0.239273	0.553922	0.49536
Neurology	Hospital C	0.986	0.137806	0.0617005	0.395027	0.848194	0.928183	0.577847	0.014	0.406041	0.0623311
Neurology	Hospital E	0.904615	0.274615	0.298058	0.185185	0.63	0.649515	0.555556	0.0953846	0.25	0.314549
Neurology	Hospital D	0.647551	0.506767	0.510563	0.45789	0.140784	0.144651	0.0909971	0.352449	0.834215	0.779231
Neurology	Hospital F	0.981405	0.397727	0.110727	0.823077	0.583678	0.873702	0.153846	0.018595	0.84252	0.112478
Neurosurgery	Hospital A	0.958904	0.0273973	0.0289855	0	0.931507	0.942029	0.75	0.0410959	0	0.0298507
Neurosurgery	Hospital B	0.781588	0.373415	0.380574	0.349593	0.408173	0.415394	0.384146	0.218412	0.476454	0.478127
Neurosurgery	Hospital C	0.982528	0.0796506	0.0399493	0.249322	0.902878	0.942295	0.734417	0.0174717	0.253444	0.0406714
Neurosurgery	Hospital E	0.83908	0.316092	0.358108	0.0769231	0.522989	0.547297	0.384615	0.16092	0.166667	0.395522
Neurosurgery	Hospital D	0.651163	0.581395	0.583019	0.569444	0.0697674	0.0698113	0.0694444	0.348837	0.891304	0.893064
Neurosurgery	Hospital F	0.96875	0.44375	0.468966	0.2	0.525	0.510345	0.666667	0.03125	0.230769	0.478873
Neurosurgery	Hospital G	0.46789	0.302752	0.296296	0.321429	0.165138	0.123457	0.285714	0.53211	0.529412	0.705882
Nephrology	Hospital A	0.997239	0.026225	0.00369762	0.144397	0.971014	0.993426	0.853448	0.00276052	0.144708	0.00370828
Nephrology	Hospital B	0.219654	0.19359	0.186714	0.258297	0.0260644	0.018906	0.0934322	0.780346	0.734363	0.908054
Nephrology	Hospital C	0.997443	0.0570381	0.0421132	0.145542	0.940405	0.955532	0.850698	0.00255741	0.146092	0.0422126
Nephrology	Hospital E	0.765627	0.512177	0.522647	0.406878	0.25345	0.243974	0.348753	0.234373	0.538462	0.681754
Nephrology	Hospital D	0.880291	0.829022	0.832566	0.746637	0.0512688	0.0490473	0.102909	0.119709	0.878866	0.944366
Nephrology	Hospital F	0.99784	0.0895775	0.0393901	0.482587	0.908263	0.958386	0.515755	0.00215962	0.483389	0.0394779
Gastroenterology	Hospital A	0.997954	0.110505	0.0476619	0.30791	0.887449	0.951439	0.686441	0.00204638	0.309659	0.0477048
Gastroenterology	Hospital B	0.735852	0.645902	0.642602	0.654665	0.08995	0.0894019	0.0914056	0.264148	0.877484	0.877867
Gastroenterology	Hospital C	0.989521	0.0717039	0.0371929	0.17717	0.917818	0.952416	0.812083	0.0104786	0.179095	0.0375835
Gastroenterology	Hospital E	0.902435	0.199905	0.208359	0.17232	0.702531	0.694947	0.727273	0.0975649	0.191554	0.230663
Gastroenterology	Hospital D	0.814693	0.5357	0.549862	0.493421	0.278993	0.280716	0.273849	0.185307	0.643087	0.662023
Gastroenterology	Hospital F	0.994059	0.330896	0.10623	0.63141	0.663163	0.888978	0.361111	0.00639854	0.636168	0.106742
Thoracic Surgery	Hospital A	0.970513	0.0333333	0.01059	0.159664	0.937179	0.963691	0.789916	0.0294872	0.168142	0.0108696
Thoracic Surgery	Hospital B	0.304238	0.240983	0.23508	0.379953	0.0632554	0.0582935	0.18007	0.695762	0.67846	0.801299
Thoracic Surgery	Hospital C	0.928933	0.0458494	0.0301129	0.147085	0.883084	0.90757	0.725561	0.0710666	0.168551	0.0321142
Thoracic Surgery	Hospital E	0.893634	0.0983078	0.0962838	0.140351	0.795326	0.80152	0.666667	0.106366	0.173913	0.107244
Thoracic Surgery	Hospital D	0.76647	0.688345	0.695981	0.624506	0.078125	0.0761229	0.0948617	0.23353	0.868132	0.901408
Thoracic Surgery	Hospital F	0.889831	0.241525	0.133333	0.492958	0.648305	0.8	0.295775	0.110169	0.625	0.142857
Traditional Chinese Medicine	Hospital B	0.776017	0.274432	0.272327	0.293194	0.501585	0.499706	0.518325	0.223983	0.36129	0.35274
Traditional Chinese Medicine	Hospital C	0.997053	0.377701	0.0538033	0.742171	0.619352	0.944341	0.253653	0.00294695	0.745283	0.0539033
Traditional Chinese Medicine	Hospital E	0.779273	0.441953	0.432573	0.472458	0.337319	0.343322	0.317797	0.220727	0.597855	0.557515
Traditional Chinese Medicine	Hospital D	0.930673	0.897756	0.894737	0.914013	0.0329177	0.0360733	0.0159236	0.0693267	0.982877	0.961245
Traditional Chinese Medicine	Hospital F	0.981607	0.25847	0.0408497	0.574822	0.723136	0.952614	0.389549	0.018393	0.596059	0.0411184
Traditional Chinese Medicine	Hospital G	0.91358	0.695473	0.702326	0.642857	0.218107	0.213953	0.25	0.0864198	0.72	0.766497
Pediatrics	Hospital A	0.998134	0.108249	0.0115639	0.311703	0.889884	0.987335	0.68482	0.00186637	0.312791	0.0115766
Pediatrics	Hospital B	0.448899	0.35144	0.318825	0.443152	0.0974587	0.083807	0.135847	0.551101	0.765375	0.791852
Pediatrics	Hospital C	0.994083	0.885602	0.0666667	0.965368	0.108481	0.911111	0.030303	0.00591716	0.969565	0.0681818
Pediatrics	Hospital E	0.879258	0.541865	0.545455	0.533225	0.337393	0.335354	0.342301	0.120742	0.609034	0.619266
Pediatrics	Hospital D	0.963486	0.575133	0.607188	0.410344	0.388353	0.357337	0.547805	0.0365137	0.428267	0.62952
Pediatrics	Hospital F	0.996068	0.209038	0.128627	0.405475	0.78703	0.868074	0.589049	0.00419667	0.407708	0.129052
Pediatrics	Hospital H	0.865648	0.0205034	0.0179632	0.0282451	0.845145	0.848969	0.833489	0.134352	0.0327771	0.0207204
